# Supplementary material for: ﻿First record of the spider family Trechaleidae Simon, 1890 (Araneae) from China
Source: Zookeys. 2024 May 30;1203:189–96. doi: 10.3897/zookeys.1203.124808 (PMC11161691; doi:10.3897/zookeys.1203.124808)
Supplement: XML Treatment for Shinobius [file zookeys.1203.124808-treatment1.xml]

<!DOCTYPE tp:taxon-treatment
  PUBLIC "-//TaxonX//DTD Taxonomic Treatment Publishing DTD v0 20100105//EN" "tax-treatment-NSO.dtd">
<tp:taxon-treatment xmlns:tp="http://www.plazi.org/taxpub"><tp:treatment-meta><kwd-group><label>Taxon classification</label><kwd>
              <named-content content-type="kingdom">Animalia</named-content>
            </kwd><kwd>
              <named-content content-type="order">Araneae</named-content>
            </kwd><kwd>
              <named-content content-type="family">Trechaleidae</named-content>
            </kwd></kwd-group><mixed-citation publication-type="journal"><person-group><name><surname>Wang</surname><given-names>Lu-Yu</given-names></name><name><surname>Mu</surname><given-names>Yan-Nan</given-names></name><name><surname>Zhang</surname><given-names>Feng</given-names></name><name><surname>Marusik</surname><given-names>Yuri M.</given-names></name><name><surname>Zhang</surname><given-names>Zhi-Sheng</given-names></name></person-group><article-title>﻿First record of the spider family <tp:taxon-name><tp:taxon-name-part taxon-name-part-type="family">Trechaleidae</tp:taxon-name-part></tp:taxon-name> Simon, 1890 (<tp:taxon-name><tp:taxon-name-part taxon-name-part-type="order">Araneae</tp:taxon-name-part></tp:taxon-name>) from China</article-title><source>Zookeys</source><day>30</day><month>05</month><year>2024</year><volume>1203</volume><fpage>189</fpage><lpage>196</lpage><pub-id pub-id-type="doi">10.3897/zookeys.1203.124808</pub-id></mixed-citation></tp:treatment-meta><tp:nomenclature><label>﻿Genus</label><tp:taxon-name>
            <object-id xmlns:xlink="http://www.w3.org/1999/xlink" content-type="arpha" xlink:type="simple">9ED5AA30-4D08-5CF6-9F76-BC56B1543ED3</object-id>
            <tp:taxon-name-part taxon-name-part-type="genus" reg="Shinobius">Shinobius</tp:taxon-name-part>
          </tp:taxon-name><tp:taxon-authority>Yaginuma, 1991</tp:taxon-authority></tp:nomenclature><tp:treatment-sec sec-type="type species" id="SECID0EJDAC"><title>Type species.</title><p><italic><tp:taxon-name><tp:taxon-name-part taxon-name-part-type="genus" reg="Cispius">Cispius</tp:taxon-name-part><tp:taxon-name-part taxon-name-part-type="species" reg="orientalis">orientalis</tp:taxon-name-part></tp:taxon-name></italic> Yaginuma, 1967.</p></tp:treatment-sec><tp:treatment-sec sec-type="diagnosis" id="SECID0E1DAC"><title>Diagnosis.</title><p><italic><tp:taxon-name><tp:taxon-name-part taxon-name-part-type="genus" reg="Shinobius">Shinobius</tp:taxon-name-part></tp:taxon-name></italic> is similar to the South American genera <italic><tp:taxon-name><tp:taxon-name-part taxon-name-part-type="genus" reg="Rhoicinus">Rhoicinus</tp:taxon-name-part></tp:taxon-name></italic> Simon, 1898 and <italic><tp:taxon-name><tp:taxon-name-part taxon-name-part-type="genus" reg="Barrisca">Barrisca</tp:taxon-name-part></tp:taxon-name></italic> Chamberlin &amp; Ivie, 1936, by the lack of the retrolateral tibial apophysis and having a very large subtegulum composing almost a half of the bulb. However, <italic><tp:taxon-name><tp:taxon-name-part taxon-name-part-type="genus" reg="Shinobius">Shinobius</tp:taxon-name-part></tp:taxon-name></italic> can be separated from <italic><tp:taxon-name><tp:taxon-name-part taxon-name-part-type="genus" reg="Rhoicinus">Rhoicinus</tp:taxon-name-part></tp:taxon-name></italic> and <italic><tp:taxon-name><tp:taxon-name-part taxon-name-part-type="genus" reg="Barrisca">Barrisca</tp:taxon-name-part></tp:taxon-name></italic> by the cymbial tip shorter than the bulb and a strongly sclerotized posteroretrolateral part of the cymbium (vs. tip of cymbium longer than bulb, basal part of cymbium not modified) and by the presence of a median plate in the epigyne (vs. absent). <italic><tp:taxon-name><tp:taxon-name-part taxon-name-part-type="genus" reg="Shinobius">Shinobius</tp:taxon-name-part></tp:taxon-name></italic> differs from other genera considered in the family by the lack of an extending retrolateral tibial apophysis.</p></tp:treatment-sec><tp:treatment-sec sec-type="description" id="SECID0ERFAC"><title>Description.</title><p>Carapace brown. Eight eyes arranged in two rows, posterior row strongly protruding. Fovea longitudinal. Cervical groove indistinct, radial furrows distinct. Chelicerae yellow brown, with three promarginal and three retromarginal teeth. Endites and labium yellow brown, longer than wide. Sternum yellow brown, shield-shaped, with brown setae. Legs yellow brown, with black pigmentation. Leg formula: 4213. Opisthosoma oval. Dorsum yellow brown, with black brown markings. Venter yellowish-brown.</p><p><bold><italic>Male palp</italic></bold>: tibia without extending retrolateral apophysis (<abbrev xmlns:xlink="http://www.w3.org/1999/xlink" xlink:title="retrolateral apophysis" id="ABBRID0E4FAC" xlink:type="simple">RTA</abbrev>), but with strongly sclerotized kind of hood; cymbium droplet-shaped, with tip shorter than bulb, spines and claws present or absent; posteroretrolateral part strongly sclerotized (Cs, Fig. <xref ref-type="fig" rid="F3">3B</xref>). Subtegulum large, almost half of bulb, with anterior margin slanting; median apophysis (<abbrev xmlns:xlink="http://www.w3.org/1999/xlink" xlink:title="median apophysis" id="ABBRID0EFGAC" xlink:type="simple">Ma</abbrev>) short, located on retrolateral half of bulb; conductor finger-shaped, longer than wide; embolus with oval-shaped base, filamentous, round bent at about right angle, tip located close to tip of median apophysis.</p><p><bold><italic>Epigyne</italic></bold>: epigynal plate slightly wider than long; with a wide septum in type species and round in <italic><tp:taxon-name><tp:taxon-name-part taxon-name-part-type="genus" reg="Shinobius">S.</tp:taxon-name-part><tp:taxon-name-part taxon-name-part-type="species" reg="cona">cona</tp:taxon-name-part></tp:taxon-name></italic> sp. nov.; fovea divided by septum; septum terminates near epigastral fold.</p></tp:treatment-sec><tp:treatment-sec sec-type="Composition" id="SECID0E2GAC"><title>Composition.</title><p><italic><tp:taxon-name><tp:taxon-name-part taxon-name-part-type="genus" reg="Shinobius">Shinobius</tp:taxon-name-part><tp:taxon-name-part taxon-name-part-type="species" reg="cona">cona</tp:taxon-name-part></tp:taxon-name></italic> sp. nov. and <italic><tp:taxon-name><tp:taxon-name-part taxon-name-part-type="genus" reg="Shinobius">S.</tp:taxon-name-part><tp:taxon-name-part taxon-name-part-type="species" reg="orientalis">orientalis</tp:taxon-name-part></tp:taxon-name></italic> (Yaginuma, 1967).</p></tp:treatment-sec><tp:treatment-sec sec-type="Relationships" id="SECID0EXHAC"><title>Relationships.</title><p><italic><tp:taxon-name><tp:taxon-name-part taxon-name-part-type="genus" reg="Shinobius">Shinobius</tp:taxon-name-part></tp:taxon-name></italic> is the only genus of the family found far away from the rest of the genera which are distributed in the Neotropical Realm. <italic><tp:taxon-name><tp:taxon-name-part taxon-name-part-type="genus" reg="Shinobius">Shinobius</tp:taxon-name-part></tp:taxon-name></italic> lacks a developed tibial apophysis (extending in from the tibia) but has instead a kind of hood with a strongly chitinized anterior margin lacking in other members of the family except for <italic><tp:taxon-name><tp:taxon-name-part taxon-name-part-type="genus" reg="Rhoicinus">Rhoicinus</tp:taxon-name-part></tp:taxon-name></italic>. Based on this similarity and the shape of the bulb, <xref ref-type="bibr" rid="B3">Sierwald (1993)</xref> considered the two genera in a separate subfamily <tp:taxon-name><tp:taxon-name-part taxon-name-part-type="subfamily">Rhoicinae</tp:taxon-name-part></tp:taxon-name> Simon, 1898.</p></tp:treatment-sec><tp:treatment-sec sec-type="distribution" id="SECID0E2IAC"><title>Distribution.</title><p>China (Xizang) and Japan (Fig. <xref ref-type="fig" rid="F4">4</xref>).</p></tp:treatment-sec><tp:treatment-sec><!--Section generated to contain objects referenced in tp:taxon-treatment.--><fig id="F3" position="float" orientation="portrait"><object-id xmlns:xlink="http://www.w3.org/1999/xlink" content-type="doi" xlink:type="simple">10.3897/zookeys.1203.124808.figure3</object-id><object-id xmlns:xlink="http://www.w3.org/1999/xlink" content-type="zenodo_dep_id" xlink:type="simple">11407627</object-id><object-id xmlns:xlink="http://www.w3.org/1999/xlink" content-type="arpha" xlink:type="simple">4132CE3B-28AC-5F5F-ADE9-28F19EB015A6</object-id><label>Figure 3.</label><caption><p><italic><tp:taxon-name><tp:taxon-name-part taxon-name-part-type="genus" reg="Shinobius">Shinobius</tp:taxon-name-part><tp:taxon-name-part taxon-name-part-type="species" reg="cona">cona</tp:taxon-name-part></tp:taxon-name></italic> sp. nov. male holotype (<bold>A–E</bold>), female paratype (<bold>F, G</bold>) <bold>A</bold> left male palp, ventral view <bold>B</bold> same, retrolateral view <bold>C</bold> right male palp, bulb, ventral view (overturn) <bold>D</bold> same, retrolateral view (overturn) <bold>E</bold> right male palp, median apophysis and embolus, dorsal view (overturn) <bold>F</bold> epigyne, ventral view <bold>G</bold> vulva, dorsal view.</p></caption><graphic xmlns:xlink="http://www.w3.org/1999/xlink" xlink:href="zookeys-1203-189_article-124808__-g003.jpg" position="float" orientation="portrait" xlink:type="simple" id="oo_1059235.jpg"><uri content-type="original_file" xlink:type="simple">https://binary.pensoft.net/fig/1059235</uri></graphic></fig><fig id="F4" position="float" orientation="portrait"><object-id xmlns:xlink="http://www.w3.org/1999/xlink" content-type="doi" xlink:type="simple">10.3897/zookeys.1203.124808.figure4</object-id><object-id xmlns:xlink="http://www.w3.org/1999/xlink" content-type="zenodo_dep_id" xlink:type="simple">11407629</object-id><object-id xmlns:xlink="http://www.w3.org/1999/xlink" content-type="arpha" xlink:type="simple">D1C3CF92-D17B-510F-87F8-235777B0CAD8</object-id><label>Figure 4.</label><caption><p><italic><tp:taxon-name><tp:taxon-name-part taxon-name-part-type="genus" reg="Shinobius">Shinobius</tp:taxon-name-part><tp:taxon-name-part taxon-name-part-type="species" reg="orientalis">orientalis</tp:taxon-name-part></tp:taxon-name></italic> (Yaginuma, 1967) <bold>A</bold> female habitus, dorsal view <bold>B</bold> epigyne, ventral view <bold>C</bold> vulva, dorsal view. (courtesy of Francesco Ballarin).</p></caption><graphic xmlns:xlink="http://www.w3.org/1999/xlink" xlink:href="zookeys-1203-189_article-124808__-g004.jpg" position="float" orientation="portrait" xlink:type="simple" id="oo_1059236.jpg"><uri content-type="original_file" xlink:type="simple">https://binary.pensoft.net/fig/1059236</uri></graphic></fig></tp:treatment-sec><ref-list><ref id="B3"><mixed-citation xmlns:xlink="http://www.w3.org/1999/xlink" xlink:type="simple"><person-group><name name-style="western"><surname>Sierwald</surname><given-names>P</given-names></name></person-group> (<year>1993</year>) <article-title>Revision of the spider genus <italic><tp:taxon-name><tp:taxon-name-part taxon-name-part-type="genus">Paradossenus</tp:taxon-name-part></tp:taxon-name></italic>, with notes on the family <tp:taxon-name><tp:taxon-name-part taxon-name-part-type="family">Trechaleidae</tp:taxon-name-part></tp:taxon-name> and the subfamily <tp:taxon-name><tp:taxon-name-part taxon-name-part-type="subfamily">Rhoicininae</tp:taxon-name-part></tp:taxon-name> (<tp:taxon-name><tp:taxon-name-part taxon-name-part-type="order">Araneae</tp:taxon-name-part></tp:taxon-name>, <tp:taxon-name><tp:taxon-name-part taxon-name-part-type="superfamily">Lycosoidea</tp:taxon-name-part></tp:taxon-name>).</article-title><source>Revue Arachnologique</source><volume>10</volume>: <fpage>53</fpage>–<lpage>74</lpage>.</mixed-citation></ref></ref-list></tp:taxon-treatment>
