# Supplementary material for: ﻿First record of the spider family Trechaleidae Simon, 1890 (Araneae) from China
Source: Zookeys. 2024 May 30;1203:189–96. doi: 10.3897/zookeys.1203.124808 (PMC11161691; doi:10.3897/zookeys.1203.124808)
Supplement: XML Treatment for Shinobius cona [file zookeys.1203.124808-treatment2.xml]

<!DOCTYPE tp:taxon-treatment
  PUBLIC "-//TaxonX//DTD Taxonomic Treatment Publishing DTD v0 20100105//EN" "tax-treatment-NSO.dtd">
<tp:taxon-treatment xmlns:tp="http://www.plazi.org/taxpub"><tp:treatment-meta><kwd-group><label>Taxon classification</label><kwd>
              <named-content content-type="kingdom">Animalia</named-content>
            </kwd><kwd>
              <named-content content-type="order">Araneae</named-content>
            </kwd><kwd>
              <named-content content-type="family">Trechaleidae</named-content>
            </kwd></kwd-group><mixed-citation publication-type="journal"><person-group><name><surname>Wang</surname><given-names>Lu-Yu</given-names></name><name><surname>Mu</surname><given-names>Yan-Nan</given-names></name><name><surname>Zhang</surname><given-names>Feng</given-names></name><name><surname>Marusik</surname><given-names>Yuri M.</given-names></name><name><surname>Zhang</surname><given-names>Zhi-Sheng</given-names></name></person-group><article-title>﻿First record of the spider family <tp:taxon-name><tp:taxon-name-part taxon-name-part-type="family">Trechaleidae</tp:taxon-name-part></tp:taxon-name> Simon, 1890 (<tp:taxon-name><tp:taxon-name-part taxon-name-part-type="order">Araneae</tp:taxon-name-part></tp:taxon-name>) from China</article-title><source>Zookeys</source><day>30</day><month>05</month><year>2024</year><volume>1203</volume><fpage>189</fpage><lpage>196</lpage><pub-id pub-id-type="doi">10.3897/zookeys.1203.124808</pub-id></mixed-citation></tp:treatment-meta><tp:nomenclature><label>﻿</label><tp:taxon-name>
            <object-id xmlns:xlink="http://www.w3.org/1999/xlink" content-type="arpha" xlink:type="simple">48E0DD1B-9FE4-56F9-8405-3E453B31B98A</object-id>
            <tp:taxon-name-part taxon-name-part-type="genus" reg="Shinobius">Shinobius</tp:taxon-name-part>
            <tp:taxon-name-part taxon-name-part-type="species" reg="cona">cona</tp:taxon-name-part>
            <object-id xmlns:xlink="http://www.w3.org/1999/xlink" content-type="zoobank" xlink:type="simple">https://zoobank.org/ADFEFF8E-E6C0-4652-AB32-7DB37D101BD8</object-id>
          </tp:taxon-name><tp:taxon-status xmlns:xlink="http://www.w3.org/1999/xlink" xlink:type="simple">sp. nov.</tp:taxon-status><xref ref-type="fig" rid="F1">Figs 1</xref><xref ref-type="fig" rid="F2">, 2</xref><xref ref-type="fig" rid="F3">, 3</xref><xref ref-type="fig" rid="F5">, 5 错那侵蛛</xref></tp:nomenclature><tp:treatment-sec sec-type="type material" id="SECID0E6KAC"><title>Type material.</title><p><bold><italic>Holotype</italic></bold> ♂ (<abbrev xmlns:xlink="http://www.w3.org/1999/xlink" xlink:title="Collection of Spiders, School of Life Sciences, Southwest University, Chongqing, China" id="ABBRID0EKLAC" xlink:type="simple">SWUC</abbrev>-T-TR-01-01): China, Xizang, Cona Co., Mama Township, Lebugou; <named-content xmlns:xlink="http://www.w3.org/1999/xlink" content-type="dwc:verbatimCoordinates" xlink:type="simple"><named-content content-type="geo-json" specific-use="{&#34;type&#34;:&#34;Point&#34;,&#34;coordinates&#34;:[91.777500,27.849722]}" id="NCID0ERLAC" xlink:type="simple">27°50′59″N, 91°46′39″E</named-content></named-content>, elev. 2280 m; 4.viii.2020; L.Y. Wang, T. Yuan and Y.M. Hou leg.; <bold><italic>Paratype</italic></bold>: 1♀(<abbrev xmlns:xlink="http://www.w3.org/1999/xlink" xlink:title="Collection of Spiders, School of Life Sciences, Southwest University, Chongqing, China" id="ABBRID0EZLAC" xlink:type="simple">SWUC</abbrev>-T-TR-01-02), same data as holotype.</p></tp:treatment-sec><tp:treatment-sec sec-type="etymology" id="SECID0E4LAC"><title>Etymology.</title><p>The epithet refers to the type locality.</p></tp:treatment-sec><tp:treatment-sec sec-type="diagnosis" id="SECID0ECMAC"><title>Diagnosis.</title><p>The new species is similar to <italic><tp:taxon-name><tp:taxon-name-part taxon-name-part-type="genus" reg="Shinobius">S.</tp:taxon-name-part><tp:taxon-name-part taxon-name-part-type="species" reg="orientalis">orientalis</tp:taxon-name-part></tp:taxon-name></italic> (Yaginuma, 1967) (<xref ref-type="bibr" rid="B3">Sierwald 1993</xref>: figs 20–22), but differs by having no strong spines on the male palpal tibia and cymbium (vs. present), a median apophysis with one branch (vs. two); a roundly bent and not meandering spermophor (vs. meandering) as well by having the septum of the epigyne wider posteriorly (vs. anteriorly), and slit-like copulatory openings (CO) (vs. round, cf. Fig. <xref ref-type="fig" rid="F2">2C</xref> and Fig. <xref ref-type="fig" rid="F4">4B</xref>).</p></tp:treatment-sec><tp:treatment-sec sec-type="description" id="SECID0E6MAC"><title>Description.</title><p><bold>Male holotype</bold> (Fig. <xref ref-type="fig" rid="F1">1A</xref>) total length 5.75. Carapace 2.85 long, 2.37 wide, cephalic part 1.8 times thinner than thoracic; opisthosoma 2.83 long, 2.59 wide. Carapace yellow brown, with distinct pattern: cephalic part behind posterior eye row light brown, anterior part of thoracic part with 2 pairs of light, and submarinal spots, larger anterior and smaller posterior; medially with thin light stripe and 2 thin, and light marginal stripes against coxa III and IV. Cervical groove indistinct, radial furrows distinct. Eye sizes and interdistances: <abbrev xmlns:xlink="http://www.w3.org/1999/xlink" xlink:title="anterior median eye" id="ABBRID0ELNAC" xlink:type="simple">AME</abbrev> 0.12, <abbrev xmlns:xlink="http://www.w3.org/1999/xlink" xlink:title="anterior lateral eye" id="ABBRID0EPNAC" xlink:type="simple">ALE</abbrev> 0.12, <abbrev xmlns:xlink="http://www.w3.org/1999/xlink" xlink:title="posterior median eye" id="ABBRID0ETNAC" xlink:type="simple">PME</abbrev> 0.18, <abbrev xmlns:xlink="http://www.w3.org/1999/xlink" xlink:title="posterior lateral eye" id="ABBRID0EXNAC" xlink:type="simple">PLE</abbrev> 0.21; <abbrev xmlns:xlink="http://www.w3.org/1999/xlink" xlink:title="anterior median eye" id="ABBRID0E2NAC" xlink:type="simple">AME</abbrev>–<abbrev xmlns:xlink="http://www.w3.org/1999/xlink" xlink:title="anterior median eye" id="ABBRID0E6NAC" xlink:type="simple">AME</abbrev> 0.13, <abbrev xmlns:xlink="http://www.w3.org/1999/xlink" xlink:title="anterior median eye" id="ABBRID0EDOAC" xlink:type="simple">AME</abbrev>–<abbrev xmlns:xlink="http://www.w3.org/1999/xlink" xlink:title="anterior lateral eye" id="ABBRID0EHOAC" xlink:type="simple">ALE</abbrev> 0.08, <abbrev xmlns:xlink="http://www.w3.org/1999/xlink" xlink:title="posterior median eye" id="ABBRID0ELOAC" xlink:type="simple">PME</abbrev>–<abbrev xmlns:xlink="http://www.w3.org/1999/xlink" xlink:title="posterior median eye" id="ABBRID0EPOAC" xlink:type="simple">PME</abbrev> 0.14, <abbrev xmlns:xlink="http://www.w3.org/1999/xlink" xlink:title="posterior median eye" id="ABBRID0ETOAC" xlink:type="simple">PME</abbrev>–<abbrev xmlns:xlink="http://www.w3.org/1999/xlink" xlink:title="posterior lateral eye" id="ABBRID0EXOAC" xlink:type="simple">PLE</abbrev> 0.23, Clypeus height 0.25. Legs yellow brown, with black pigmentation. Tibia I with four pairs of ventral spines; metatarsus I with 3 pairs of ventral spines. Tibia II with 3 pairs of ventral spines; metatarsus II with 3 pairs of ventral spines. Leg measurements: I 10.31 (2.90, 3.52, 2.50, 1.39); II 10.71 (3.03, 3.68, 2.67, 1.33); III 9.14 (2.41, 3.39, 2.21, 1.13); IV 10.84 (2.87, 3.64, 2.93, 1.40). Opisthosoma oval. Dorsum yellow brown, with black brown markings. Venter yellowish-brown.</p><fig id="F1" position="float" orientation="portrait"><object-id xmlns:xlink="http://www.w3.org/1999/xlink" content-type="doi" xlink:type="simple">10.3897/zookeys.1203.124808.figure1</object-id><object-id xmlns:xlink="http://www.w3.org/1999/xlink" content-type="zenodo_dep_id" xlink:type="simple">11407623</object-id><object-id xmlns:xlink="http://www.w3.org/1999/xlink" content-type="arpha" xlink:type="simple">71EDFDDB-7878-5AC9-A49A-34552E1729EF</object-id><label>Figure 1.</label><caption><p><italic><tp:taxon-name><tp:taxon-name-part taxon-name-part-type="genus" reg="Shinobius">Shinobius</tp:taxon-name-part><tp:taxon-name-part taxon-name-part-type="species" reg="cona">cona</tp:taxon-name-part></tp:taxon-name></italic> sp. nov. male holotype (<bold>A</bold>), female paratype (<bold>B–I</bold>) <bold>A</bold> male habitus, dorsal view <bold>B</bold> female habitus, dorsal view <bold>C</bold> tibia I, ventral view <bold>D</bold> eyes, dorsal view <bold>E</bold> eyes and chelicerae, front view <bold>F</bold> chelicerae, ventral view <bold>G</bold> chelicerae, endites and labium, ventral view <bold>H</bold> sternum, ventral view <bold>I</bold> spinneret, ventral view.</p></caption><graphic xmlns:xlink="http://www.w3.org/1999/xlink" xlink:href="zookeys-1203-189_article-124808__-g001.jpg" position="float" orientation="portrait" xlink:type="simple" id="oo_1059233.jpg"><uri content-type="original_file" xlink:type="simple">https://binary.pensoft.net/fig/1059233</uri></graphic></fig><p><bold><italic>Palp</italic></bold> (Figs <xref ref-type="fig" rid="F2">2A, B</xref>, <xref ref-type="fig" rid="F3">3A–E</xref>). Retrolateral tibial edge hood-shaped. Subtegulum large, located on baso-prolateral side of bulb. Tegulum with slanting and meandering thin spermophor. Median apophysis short, medially wide, ventrally with coracoid tip, dorsally with a groove. Conductor digitiform (longer than wide), curving and membranous. Embolus arc-shaped, bent at about right angle, with oval-shaped base (Eb), tip ends in median apophysis groove dorsally.</p><fig id="F2" position="float" orientation="portrait"><object-id xmlns:xlink="http://www.w3.org/1999/xlink" content-type="doi" xlink:type="simple">10.3897/zookeys.1203.124808.figure2</object-id><object-id xmlns:xlink="http://www.w3.org/1999/xlink" content-type="zenodo_dep_id" xlink:type="simple">11407625</object-id><object-id xmlns:xlink="http://www.w3.org/1999/xlink" content-type="arpha" xlink:type="simple">7569C555-7F4B-58D7-8318-DFFF3C98795D</object-id><label>Figure 2.</label><caption><p><italic><tp:taxon-name><tp:taxon-name-part taxon-name-part-type="genus" reg="Shinobius">Shinobius</tp:taxon-name-part><tp:taxon-name-part taxon-name-part-type="species" reg="cona">cona</tp:taxon-name-part></tp:taxon-name></italic> sp. nov. <bold>A, B</bold> holotype male <bold>C, D</bold> paratype female <bold>A</bold> left male palp, ventral view <bold>B</bold> same, retrolateral view <bold>C</bold> epigyne, ventral view <bold>D</bold> vulva, dorsal view. Abbreviations: Ar = anterior receptacle; CO = copulatory opening; Co = conductor; Em = embolus; FD = fertilization duct; MA = median apophysis; Pr = posterior receptacle; H = hood; Se = septum; St = subtegulum; Te = tegulum.</p></caption><graphic xmlns:xlink="http://www.w3.org/1999/xlink" xlink:href="zookeys-1203-189_article-124808__-g002.jpg" position="float" orientation="portrait" xlink:type="simple" id="oo_1059234.jpg"><uri content-type="original_file" xlink:type="simple">https://binary.pensoft.net/fig/1059234</uri></graphic></fig><fig id="F3" position="float" orientation="portrait"><object-id xmlns:xlink="http://www.w3.org/1999/xlink" content-type="doi" xlink:type="simple">10.3897/zookeys.1203.124808.figure3</object-id><object-id xmlns:xlink="http://www.w3.org/1999/xlink" content-type="zenodo_dep_id" xlink:type="simple">11407627</object-id><object-id xmlns:xlink="http://www.w3.org/1999/xlink" content-type="arpha" xlink:type="simple">4132CE3B-28AC-5F5F-ADE9-28F19EB015A6</object-id><label>Figure 3.</label><caption><p><italic><tp:taxon-name><tp:taxon-name-part taxon-name-part-type="genus" reg="Shinobius">Shinobius</tp:taxon-name-part><tp:taxon-name-part taxon-name-part-type="species" reg="cona">cona</tp:taxon-name-part></tp:taxon-name></italic> sp. nov. male holotype (<bold>A–E</bold>), female paratype (<bold>F, G</bold>) <bold>A</bold> left male palp, ventral view <bold>B</bold> same, retrolateral view <bold>C</bold> right male palp, bulb, ventral view (overturn) <bold>D</bold> same, retrolateral view (overturn) <bold>E</bold> right male palp, median apophysis and embolus, dorsal view (overturn) <bold>F</bold> epigyne, ventral view <bold>G</bold> vulva, dorsal view.</p></caption><graphic xmlns:xlink="http://www.w3.org/1999/xlink" xlink:href="zookeys-1203-189_article-124808__-g003.jpg" position="float" orientation="portrait" xlink:type="simple" id="oo_1059235.jpg"><uri content-type="original_file" xlink:type="simple">https://binary.pensoft.net/fig/1059235</uri></graphic></fig><fig id="F4" position="float" orientation="portrait"><object-id xmlns:xlink="http://www.w3.org/1999/xlink" content-type="doi" xlink:type="simple">10.3897/zookeys.1203.124808.figure4</object-id><object-id xmlns:xlink="http://www.w3.org/1999/xlink" content-type="zenodo_dep_id" xlink:type="simple">11407629</object-id><object-id xmlns:xlink="http://www.w3.org/1999/xlink" content-type="arpha" xlink:type="simple">D1C3CF92-D17B-510F-87F8-235777B0CAD8</object-id><label>Figure 4.</label><caption><p><italic><tp:taxon-name><tp:taxon-name-part taxon-name-part-type="genus" reg="Shinobius">Shinobius</tp:taxon-name-part><tp:taxon-name-part taxon-name-part-type="species" reg="orientalis">orientalis</tp:taxon-name-part></tp:taxon-name></italic> (Yaginuma, 1967) <bold>A</bold> female habitus, dorsal view <bold>B</bold> epigyne, ventral view <bold>C</bold> vulva, dorsal view. (courtesy of Francesco Ballarin).</p></caption><graphic xmlns:xlink="http://www.w3.org/1999/xlink" xlink:href="zookeys-1203-189_article-124808__-g004.jpg" position="float" orientation="portrait" xlink:type="simple" id="oo_1059236.jpg"><uri content-type="original_file" xlink:type="simple">https://binary.pensoft.net/fig/1059236</uri></graphic></fig><p><bold>Female paratype</bold> (Fig. <xref ref-type="fig" rid="F1">1B–I</xref>) total length 5.78. Carapace 2.98 long, 2.55 wide, cephalic part 1.6 times thinner than maximal width of carapace; opisthosoma 3.03 long, 2.41 wide. Eye sizes and interdistances: <abbrev xmlns:xlink="http://www.w3.org/1999/xlink" xlink:title="anterior median eye" id="ABBRID0ENEAE" xlink:type="simple">AME</abbrev> 0.16, <abbrev xmlns:xlink="http://www.w3.org/1999/xlink" xlink:title="anterior lateral eye" id="ABBRID0EREAE" xlink:type="simple">ALE</abbrev> 0.15, <abbrev xmlns:xlink="http://www.w3.org/1999/xlink" xlink:title="posterior median eye" id="ABBRID0EVEAE" xlink:type="simple">PME</abbrev> 0.24, <abbrev xmlns:xlink="http://www.w3.org/1999/xlink" xlink:title="posterior lateral eye" id="ABBRID0EZEAE" xlink:type="simple">PLE</abbrev> 0.23; <abbrev xmlns:xlink="http://www.w3.org/1999/xlink" xlink:title="anterior median eye" id="ABBRID0E4EAE" xlink:type="simple">AME</abbrev>–<abbrev xmlns:xlink="http://www.w3.org/1999/xlink" xlink:title="anterior median eye" id="ABBRID0EBFAE" xlink:type="simple">AME</abbrev> 0.12, <abbrev xmlns:xlink="http://www.w3.org/1999/xlink" xlink:title="anterior median eye" id="ABBRID0EFFAE" xlink:type="simple">AME</abbrev>–<abbrev xmlns:xlink="http://www.w3.org/1999/xlink" xlink:title="anterior lateral eye" id="ABBRID0EJFAE" xlink:type="simple">ALE</abbrev> 0.09, <abbrev xmlns:xlink="http://www.w3.org/1999/xlink" xlink:title="posterior median eye" id="ABBRID0ENFAE" xlink:type="simple">PME</abbrev>–<abbrev xmlns:xlink="http://www.w3.org/1999/xlink" xlink:title="posterior median eye" id="ABBRID0ERFAE" xlink:type="simple">PME</abbrev> 0.14, <abbrev xmlns:xlink="http://www.w3.org/1999/xlink" xlink:title="posterior median eye" id="ABBRID0EVFAE" xlink:type="simple">PME</abbrev>–<abbrev xmlns:xlink="http://www.w3.org/1999/xlink" xlink:title="posterior lateral eye" id="ABBRID0EZFAE" xlink:type="simple">PLE</abbrev> 0.27. Carapace pattern as in male. Clypeus height 0.15. Leg measurements: I 9.55 (2.71, 3.37, 2.29, 1.18); II 9.70 (2.80, 3.34, 2.39, 1.17); III 8.59 (2.50, 2.88, 2.19, 1.02); IV 10.54 (2.92, 3.48, 2.84, 1.30). Sternum yellowish with 3 pairs of dark round submarginal spots (Fig. <xref ref-type="fig" rid="F3">3H</xref>)</p><p><bold><italic>Epigyne</italic></bold> (Figs <xref ref-type="fig" rid="F2">2C, D</xref>, <xref ref-type="fig" rid="F3">3F, G</xref>). Epigynal plate 1.2 times wider than long; fovea (atrium) almost totally covered with septum, 1.2 times longer than wide, anterior part of plate 2 times thinner than posterior; copulatory openings (CO) slit-like; Endogyne with 2 pairs of receptacles, posterior receptacles (Pr) crooked; anterior receptacles (Ar) cylindrical, with the oval head covered with sparse glandular pores; Fertilization ducts arc-shaped.</p></tp:treatment-sec><tp:treatment-sec sec-type="natural history" id="SECID0EQGAE"><title>Natural history.</title><p>Forms a funnel-shaped web on the moss. Female was found with egg-cocoons attached to spinnerets.</p></tp:treatment-sec><tp:treatment-sec sec-type="distribution" id="SECID0EVGAE"><title>Distribution.</title><p>Known only from the type locality, Xizang, China (Fig. <xref ref-type="fig" rid="F5">5</xref>).</p><fig id="F5" position="float" orientation="portrait"><object-id xmlns:xlink="http://www.w3.org/1999/xlink" content-type="doi" xlink:type="simple">10.3897/zookeys.1203.124808.figure5</object-id><object-id xmlns:xlink="http://www.w3.org/1999/xlink" content-type="zenodo_dep_id" xlink:type="simple">11407633</object-id><object-id xmlns:xlink="http://www.w3.org/1999/xlink" content-type="arpha" xlink:type="simple">6D742EF4-E4F4-5668-8D1F-E8AC6FE1499C</object-id><label>Figure 5.</label><caption><p>Distribution records of <italic><tp:taxon-name><tp:taxon-name-part taxon-name-part-type="genus" reg="Shinobius">Shinobius</tp:taxon-name-part></tp:taxon-name></italic> species: <italic><tp:taxon-name><tp:taxon-name-part taxon-name-part-type="genus" reg="Shinobius">S.</tp:taxon-name-part><tp:taxon-name-part taxon-name-part-type="species" reg="cona">cona</tp:taxon-name-part></tp:taxon-name></italic> sp. nov. (circle) and <italic><tp:taxon-name><tp:taxon-name-part taxon-name-part-type="genus" reg="Shinobius">S.</tp:taxon-name-part><tp:taxon-name-part taxon-name-part-type="species" reg="orientalis">orientalis</tp:taxon-name-part></tp:taxon-name></italic> (square, type locality pointed, only prefecture records are shown).</p></caption><graphic xmlns:xlink="http://www.w3.org/1999/xlink" xlink:href="zookeys-1203-189_article-124808__-g005.jpg" position="float" orientation="portrait" xlink:type="simple" id="oo_1059237.jpg"><uri content-type="original_file" xlink:type="simple">https://binary.pensoft.net/fig/1059237</uri></graphic></fig></tp:treatment-sec><ref-list><ref id="B3"><mixed-citation xmlns:xlink="http://www.w3.org/1999/xlink" xlink:type="simple"><person-group><name name-style="western"><surname>Sierwald</surname><given-names>P</given-names></name></person-group> (<year>1993</year>) <article-title>Revision of the spider genus <italic><tp:taxon-name><tp:taxon-name-part taxon-name-part-type="genus">Paradossenus</tp:taxon-name-part></tp:taxon-name></italic>, with notes on the family <tp:taxon-name><tp:taxon-name-part taxon-name-part-type="family">Trechaleidae</tp:taxon-name-part></tp:taxon-name> and the subfamily <tp:taxon-name><tp:taxon-name-part taxon-name-part-type="subfamily">Rhoicininae</tp:taxon-name-part></tp:taxon-name> (<tp:taxon-name><tp:taxon-name-part taxon-name-part-type="order">Araneae</tp:taxon-name-part></tp:taxon-name>, <tp:taxon-name><tp:taxon-name-part taxon-name-part-type="superfamily">Lycosoidea</tp:taxon-name-part></tp:taxon-name>).</article-title><source>Revue Arachnologique</source><volume>10</volume>: <fpage>53</fpage>–<lpage>74</lpage>.</mixed-citation></ref></ref-list></tp:taxon-treatment>
